# Supplementary material for: The Association of ACE Genotypes on Cardiorespiratory Variables Related to Physical Fitness in Healthy Men
Source: PLoS One. 2016 Nov 18;11(11):e0165310. doi: 10.1371/journal.pone.0165310 (PMC5115658; doi:10.1371/journal.pone.0165310)
Supplement: S1 Supporting Information — (XLSX) [file pone.0165310.s001.xlsx]

## Sheet: Plan1
Age	Height	Body Fat	VO2max	RCP	RE
27	179	12.3	3345.65	14	37.04
31	183	13.9	3601.22	13	33.51
18	176	14	3288.74	13	37.86
24	188	14	3816.94	14	34.23
25	172	10.2	3355.36	14	33.71
32	185	21.3	4057.04	13	30.65
23	183	7.6	3032.33	13	35.28
24	170	16.2	2433.95	12	35.61
27	174	11.4	4146.19	15	38.29
26	174	13.4	3510.58	15	33.59
19	176	7.9	3953.14	14	34.91
32	179	18.4	3934.02	13	40.82
24	173	13.6	3980.19	14	37.27
25	180	11.1	3469.9	13	36.79
25	182	14.9	3855.81	13	35.31
30	182	20.5	3581.97	13	31.42
29	178	13.4	4448.63	18	30.4
25	171	14.6	4373.1	14	39.41
25	175	12.2	3404.56	13	42.7
29	182	14.7	4624.34	12	35.13
31	178	18.8	3797.98	14	31.3
29	181	12.5	3918.6	14	34.86
22	176	9.8	3063.82	12	38.58
30	175	11.9	3771.12	14	35.73
27	169	9.5	3270.3	14	37.7
23	174	11.3	3211.04	14	36.44
28	175	19.2	3527.62	13	38.22
28	186	20	4144.96	13	37.97
25	172	9.8	3106.65	15	35.89
23	176	8.8	3333.88	14	34.45
23	179	11	3437	15	37.48
26	183	19.3	3976.24	15	32.53
18	170	8.7	3684.1	13	35.28
35	178	12.8	3353.68	15	35.04
23	191	10	3086.7	11	39.45
27	183	10.5	3333.58	15	36.57
26	174	18.8	2741.3	11	31.7
28	179	15.8	2987.28	12	34.1
24	172	16.2	3514.59	14	38,23
22	163	7.7	3033.59	15	43,84
20	168	12.5	2978.09	14	37.53
34	170	13.1	3372.22	16	34.23
22	175	20	3850.81	13	37.78
23	177	20.8	4337.19	14	37.91
22	162	10.4	4011.66	14	35.4
22	178	6.6	4036.18	13	35.23
23	182	17.8	4302.29	12	38.1
25	174	14	3536.39	12	38,09
23	178	15.2	3719.64	15	41.13
30	180	12.3	3381.29	12	35.27
30	176	12.8	2628.73	12	35.21
33	182	12.6	3970.76	14	32.35
21	178	15.9	3446.48	12	37.23
22	181	16.3	3412.24	11	35.63
35	173	20.9	3500.61	13	32.83
33	172	18.6	4216.33	14	33.98
24	177	11.9	4113.91	16	39.03
21	178	21.3	4020.97	12	30.02
29	172	8.4	4277.14	15	36.43
22	184	8.3	2627.45	12	34.91
28	173	17.1	3503.8	12	39.1
27	178	10.2	3114.49	13	38.79
28	163	11	3679.16	12	37.86
32	172	22.3	3746.71	13	41.78
24	174	13.2	4247.42	15	30.75
23	176	14.1	3807.27	12	37.86
26	185	15.8	3729.64	12	37.06
25	174	16.2	3727.08	13	37.33
25	176	12.8	3399.5	12	37.35
24	170	10.6	3117.42	13	36.06
23	178	10.4	3761.98	13	39.54
18	178	7.4	3878.87	17	37.84
23	174	14	3964.21	15	35.57
26	179	14.1	3403.4	12	41.19
25	182	8.4	2556.09	12	41.32
18	177	9.3	4015.17	14	38.45
25	171	6.7	3855.06	14	35.47
29	170	8.6	3814.48	16	31.32
28	186	20	3832.72	14	29.55
31	181	12.2	3900.94	15	29.68
23	180	22.4	4016.23	14	33.82
30	188	13.1	3972.96	17	30.51
27	189	10.8	4888.62	16	38.1
30	182	14.9	3740.91	15	38.02
26	177	13.4	4130.19	14	39.41
21	180	14.3	3598.28	13	34.88
32	169	13.4	3235.32	13	31.74
29	171	8.4	3500.03	16	37.82
31	179	15.2	3428.82	14	34.58
19	177	15.4	3586.32	13	35.29
25	179	14	3970.68	14	33.81
22	178	15.6	3560	14	33.77
22	178	14	3730.05	14	36.02
27	173	14.9	3795.93	13	35.73
29	179	18.5	3637.92	14	38.53
29	171	19.7	2572.46	13	33.26
19	175	14.3	3709.13	14	38.48
20	180	7.4	4076.16	17	38.98
23	176	13.5	3115.87	13	35.94
24	185	7.1	3654.1	14	33.22
23	170	8.9	2982.26	14	41.57
24	176	13.6	3885.7	14	37.49
21	177	15.6	3212.64	13	33.77
24	175	9.8	3033.8	12	35.41
28	170	12	3527.63	15	37.26
21	170	12.4	2670.5	12	42.71
26	163	16.4	3141.51	14	36.97
24	175	14.2	3848.94	14	35.63
24	179	12.9	3287.75	14	36.82
18	179	23.5	3379.16	10	36.28
25	174	15.2	3080.96	14	32.23
25	179	6.2	4015.78	15	44.28
24	167	12.6	3200.35	14	43.25
34	175	12	3443.39	14	36.29
35	176	14.7	2699.29	13	34.66
22	186	12.1	3717.68	15	37.42
31	177	17.5	4228.89	14	32.03
28	182	13.1	3801.06	14	32.95
22	184	25.1	4110.65	11	37.54
21	180	14.6	3841.1	12	40.26
27	181	12.4	3555.8	11	33.95
27	172	10.7	3769.88	12	41.77
26	187	11.4	4634.77	16	35.04
24	167	13.3	2909.63	13	36.01
23	168	18.7	3416.49	13	36.12
24	171	15.7	3329.23	12	38.24
23	177	17.8	3355.28	12	40.5
22	183	10.1	4083.36	14	45.95
25	172	9.4	3395.23	13	38.13
28	177	10.3	3333.73	12	38.7
27	175	12	4005.87	15	37.26
31	174	17.4	4399.99	14	36.68
25	174	5.9	3775.27	15	34.76
23	176	17.5	4095	16	38.78
32	187	13	5105.1	15	40.25
27	179	15.5	3488	13	34.58
27	176	7.4	3672.63	14	36.57
25	180	13.5	3124.94	13	37.82
23	169	11.6	3415.17	14	40.63
20	180	11.5	4097.91	15	39,84
28	175	8.8	3936.48	14	40.46
26	177	11.3	3721.98	16	39.76
27	172	16.7	3512.81	12	35.66
29	183	15.4	3859.95	14	37.7
28	188	10.9	4470.89	15	39.9
28	187	11.3	4476.32	16	38.99
31	178	13.1	3862.6	14	36.67
28	173	18.1	3550.96	13	37.81
23	174	13.4	3400.17	13	39.99
22	177	14.3	3692.12	14	35.67
25.6467	176.793	13.5547	3658.77	13.6467	36.5231
3.86715	5.52395	3.88637	51.9345	1.37639	3.05447
0.619318	0.884	0.621937	8.3111	0.220264	0.488808
			3667.08	13.8669	37.0119
			3650.46	13.4264	36.0343
